# Supplementary material for: A template-free approach for waveform extraction of gravitational wave events
Source: Sci Rep. 2021 Oct 15;11:20507. doi: 10.1038/s41598-021-98821-z (PMC8521569; doi:10.1038/s41598-021-98821-z)
Supplement: Supplementary file 1 — Supplementary Information 1. [file 41598_2021_98821_MOESM1_ESM.txt]

List of analysed data and GPS time to estimate signal-to-noise ratio (SNR) 

To check the Gaussianity of SNRs in each frequency bin, we estimate the SNR for a random set of 560 captures from Hanford detectors during the O2 (from GPS Time 1164556817  to GPS Time 1187733618) and O3 (from GPS Time 1238166018 to GPS Time 1253977218) run. The duration of each capture was 4096 sec and data points were sampled at 4KHz. The total time duration was 637h. A list of the name of the time series is given below. 

To estimate SNRs, we first applied a highpass filter with a frequency pass > 30 Hz. We assumed the first 10 sec of each time series as the initial noise to start our noise reduction algorithm. Finally, we estimated SNRs of each time series in 16 frequency bins between [30 - 512 Hz]. 
We find that our defined SNR in each bin follows from the Gaussian distribution, which is needed to use the $\chi^2$ time-frequency discriminator.  
 


H-H1_GWOSC_O2_4KHZ_R1-1164558336-4096.hdf5\\
H-H1_GWOSC_O2_4KHZ_R1-1164660736-4096.hdf5\\
H-H1_GWOSC_O2_4KHZ_R1-1164673024-4096.hdf5\\
H-H1_GWOSC_O2_4KHZ_R1-1164697600-4096.hdf5\\
H-H1_GWOSC_O2_4KHZ_R1-1164754944-4096.hdf5\\
H-H1_GWOSC_O2_4KHZ_R1-1164767232-4096.hdf5\\
H-H1_GWOSC_O2_4KHZ_R1-1165041664-4096.hdf5\\
H-H1_GWOSC_O2_4KHZ_R1-1165094912-4096.hdf5\\
H-H1_GWOSC_O2_4KHZ_R1-1165107200-4096.hdf5\\
H-H1_GWOSC_O2_4KHZ_R1-1165189120-4096.hdf5\\
H-H1_GWOSC_O2_4KHZ_R1-1165225984-4096.hdf5\\
H-H1_GWOSC_O2_4KHZ_R1-1165242368-4096.hdf5\\
H-H1_GWOSC_O2_4KHZ_R1-1165303808-4096.hdf5\\
H-H1_GWOSC_O2_4KHZ_R1-1165365248-4096.hdf5\\
H-H1_GWOSC_O2_4KHZ_R1-1165369344-4096.hdf5\\
H-H1_GWOSC_O2_4KHZ_R1-1165434880-4096.hdf5\\
H-H1_GWOSC_O2_4KHZ_R1-1165529088-4096.hdf5\\
H-H1_GWOSC_O2_4KHZ_R1-1165594624-4096.hdf5\\
H-H1_GWOSC_O2_4KHZ_R1-1165611008-4096.hdf5\\
H-H1_GWOSC_O2_4KHZ_R1-1165701120-4096.hdf5\\
H-H1_GWOSC_O2_4KHZ_R1-1165725696-4096.hdf5\\
H-H1_GWOSC_O2_4KHZ_R1-1165811712-4096.hdf5\\
H-H1_GWOSC_O2_4KHZ_R1-1165819904-4096.hdf5\\
H-H1_GWOSC_O2_4KHZ_R1-1165824000-4096.hdf5\\
H-H1_GWOSC_O2_4KHZ_R1-1165828096-4096.hdf5\\
H-H1_GWOSC_O2_4KHZ_R1-1165889536-4096.hdf5\\
H-H1_GWOSC_O2_4KHZ_R1-1166385152-4096.hdf5\\
H-H1_GWOSC_O2_4KHZ_R1-1166397440-4096.hdf5\\
H-H1_GWOSC_O2_4KHZ_R1-1166426112-4096.hdf5\\
H-H1_GWOSC_O2_4KHZ_R1-1167679488-4096.hdf5\\
H-H1_GWOSC_O2_4KHZ_R1-1167687680-4096.hdf5\\
H-H1_GWOSC_O2_4KHZ_R1-1167773696-4096.hdf5\\
H-H1_GWOSC_O2_4KHZ_R1-1167777792-4096.hdf5\\
H-H1_GWOSC_O2_4KHZ_R1-1167794176-4096.hdf5\\
H-H1_GWOSC_O2_4KHZ_R1-1168031744-4096.hdf5\\
H-H1_GWOSC_O2_4KHZ_R1-1168044032-4096.hdf5\\
H-H1_GWOSC_O2_4KHZ_R1-1168125952-4096.hdf5\\
H-H1_GWOSC_O2_4KHZ_R1-1168207872-4096.hdf5\\
H-H1_GWOSC_O2_4KHZ_R1-1168228352-4096.hdf5\\
H-H1_GWOSC_O2_4KHZ_R1-1168650240-4096.hdf5\\
H-H1_GWOSC_O2_4KHZ_R1-1168822272-4096.hdf5\\
H-H1_GWOSC_O2_4KHZ_R1-1168826368-4096.hdf5\\
H-H1_GWOSC_O2_4KHZ_R1-1168949248-4096.hdf5\\
H-H1_GWOSC_O2_4KHZ_R1-1169014784-4096.hdf5\\
H-H1_GWOSC_O2_4KHZ_R1-1169068032-4096.hdf5\\
H-H1_GWOSC_O2_4KHZ_R1-1169137664-4096.hdf5\\
H-H1_GWOSC_O2_4KHZ_R1-1169174528-4096.hdf5\\
H-H1_GWOSC_O2_4KHZ_R1-1169207296-4096.hdf5\\
H-H1_GWOSC_O2_4KHZ_R1-1169231872-4096.hdf5\\
H-H1_GWOSC_O2_4KHZ_R1-1169342464-4096.hdf5\\
H-H1_GWOSC_O2_4KHZ_R1-1169358848-4096.hdf5\\
H-H1_GWOSC_O2_4KHZ_R1-1169420288-4096.hdf5\\
H-H1_GWOSC_O2_4KHZ_R1-1169670144-4096.hdf5\\
H-H1_GWOSC_O2_4KHZ_R1-1169735680-4096.hdf5\\
H-H1_GWOSC_O2_4KHZ_R1-1169756160-4096.hdf5\\
H-H1_GWOSC_O2_4KHZ_R1-1170034688-4096.hdf5\\
H-H1_GWOSC_O2_4KHZ_R1-1170042880-4096.hdf5\\
H-H1_GWOSC_O2_4KHZ_R1-1170092032-4096.hdf5\\
H-H1_GWOSC_O2_4KHZ_R1-1170223104-4096.hdf5\\
H-H1_GWOSC_O2_4KHZ_R1-1170477056-4096.hdf5\\
H-H1_GWOSC_O2_4KHZ_R1-1170563072-4096.hdf5\\
H-H1_GWOSC_O2_4KHZ_R1-1170567168-4096.hdf5\\
H-H1_GWOSC_O2_4KHZ_R1-1170571264-4096.hdf5\\
H-H1_GWOSC_O2_4KHZ_R1-1170575360-4096.hdf5\\
H-H1_GWOSC_O2_4KHZ_R1-1170743296-4096.hdf5\\
H-H1_GWOSC_O2_4KHZ_R1-1170747392-4096.hdf5\\
H-H1_GWOSC_O2_4KHZ_R1-1170771968-4096.hdf5\\
H-H1_GWOSC_O2_4KHZ_R1-1170894848-4096.hdf5\\
H-H1_GWOSC_O2_4KHZ_R1-1170952192-4096.hdf5\\
H-H1_GWOSC_O2_4KHZ_R1-1171161088-4096.hdf5\\
H-H1_GWOSC_O2_4KHZ_R1-1171288064-4096.hdf5\\
H-H1_GWOSC_O2_4KHZ_R1-1171398656-4096.hdf5\\
H-H1_GWOSC_O2_4KHZ_R1-1171402752-4096.hdf5\\
H-H1_GWOSC_O2_4KHZ_R1-1171529728-4096.hdf5\\
H-H1_GWOSC_O2_4KHZ_R1-1171722240-4096.hdf5\\
H-H1_GWOSC_O2_4KHZ_R1-1171845120-4096.hdf5\\
H-H1_GWOSC_O2_4KHZ_R1-1171939328-4096.hdf5\\
H-H1_GWOSC_O2_4KHZ_R1-1172131840-4096.hdf5\\
H-H1_GWOSC_O2_4KHZ_R1-1172152320-4096.hdf5\\
H-H1_GWOSC_O2_4KHZ_R1-1172291584-4096.hdf5\\
H-H1_GWOSC_O2_4KHZ_R1-1172467712-4096.hdf5\\
H-H1_GWOSC_O2_4KHZ_R1-1172475904-4096.hdf5\\
H-H1_GWOSC_O2_4KHZ_R1-1172504576-4096.hdf5\\
H-H1_GWOSC_O2_4KHZ_R1-1172561920-4096.hdf5\\
H-H1_GWOSC_O2_4KHZ_R1-1172598784-4096.hdf5\\
H-H1_GWOSC_O2_4KHZ_R1-1172611072-4096.hdf5\\
H-H1_GWOSC_O2_4KHZ_R1-1172631552-4096.hdf5\\
H-H1_GWOSC_O2_4KHZ_R1-1172725760-4096.hdf5\\
H-H1_GWOSC_O2_4KHZ_R1-1172733952-4096.hdf5\\
H-H1_GWOSC_O2_4KHZ_R1-1172799488-4096.hdf5\\
H-H1_GWOSC_O2_4KHZ_R1-1172815872-4096.hdf5\\
H-H1_GWOSC_O2_4KHZ_R1-1172840448-4096.hdf5\\
H-H1_GWOSC_O2_4KHZ_R1-1172848640-4096.hdf5\\
H-H1_GWOSC_O2_4KHZ_R1-1172983808-4096.hdf5\\
H-H1_GWOSC_O2_4KHZ_R1-1173016576-4096.hdf5\\
H-H1_GWOSC_O2_4KHZ_R1-1173057536-4096.hdf5\\
H-H1_GWOSC_O2_4KHZ_R1-1173098496-4096.hdf5\\
H-H1_GWOSC_O2_4KHZ_R1-1173372928-4096.hdf5\\
H-H1_GWOSC_O2_4KHZ_R1-1173405696-4096.hdf5\\
H-H1_GWOSC_O2_4KHZ_R1-1173569536-4096.hdf5\\
H-H1_GWOSC_O2_4KHZ_R1-1173712896-4096.hdf5\\
H-H1_GWOSC_O2_4KHZ_R1-1173716992-4096.hdf5\\
H-H1_GWOSC_O2_4KHZ_R1-1173811200-4096.hdf5\\
H-H1_GWOSC_O2_4KHZ_R1-1173901312-4096.hdf5\\
H-H1_GWOSC_O2_4KHZ_R1-1173905408-4096.hdf5\\
H-H1_GWOSC_O2_4KHZ_R1-1174065152-4096.hdf5\\
H-H1_GWOSC_O2_4KHZ_R1-1174069248-4096.hdf5\\
H-H1_GWOSC_O2_4KHZ_R1-1174073344-4096.hdf5\\
H-H1_GWOSC_O2_4KHZ_R1-1174192128-4096.hdf5\\
H-H1_GWOSC_O2_4KHZ_R1-1174405120-4096.hdf5\\
H-H1_GWOSC_O2_4KHZ_R1-1174654976-4096.hdf5\\
H-H1_GWOSC_O2_4KHZ_R1-1174700032-4096.hdf5\\
H-H1_GWOSC_O2_4KHZ_R1-1174786048-4096.hdf5\\
H-H1_GWOSC_O2_4KHZ_R1-1174818816-4096.hdf5\\
H-H1_GWOSC_O2_4KHZ_R1-1174880256-4096.hdf5\\
H-H1_GWOSC_O2_4KHZ_R1-1174900736-4096.hdf5\\
H-H1_GWOSC_O2_4KHZ_R1-1174921216-4096.hdf5\\
H-H1_GWOSC_O2_4KHZ_R1-1174990848-4096.hdf5\\
H-H1_GWOSC_O2_4KHZ_R1-1175052288-4096.hdf5\\
H-H1_GWOSC_O2_4KHZ_R1-1175093248-4096.hdf5\\
H-H1_GWOSC_O2_4KHZ_R1-1175277568-4096.hdf5\\
H-H1_GWOSC_O2_4KHZ_R1-1175285760-4096.hdf5\\
H-H1_GWOSC_O2_4KHZ_R1-1175347200-4096.hdf5\\
H-H1_GWOSC_O2_4KHZ_R1-1175384064-4096.hdf5\\
H-H1_GWOSC_O2_4KHZ_R1-1175412736-4096.hdf5\\
H-H1_GWOSC_O2_4KHZ_R1-1175437312-4096.hdf5\\
H-H1_GWOSC_O2_4KHZ_R1-1175576576-4096.hdf5\\
H-H1_GWOSC_O2_4KHZ_R1-1175826432-4096.hdf5\\
H-H1_GWOSC_O2_4KHZ_R1-1175879680-4096.hdf5\\
H-H1_GWOSC_O2_4KHZ_R1-1175924736-4096.hdf5\\
H-H1_GWOSC_O2_4KHZ_R1-1175977984-4096.hdf5\\
H-H1_GWOSC_O2_4KHZ_R1-1175982080-4096.hdf5\\
H-H1_GWOSC_O2_4KHZ_R1-1176002560-4096.hdf5\\
H-H1_GWOSC_O2_4KHZ_R1-1176256512-4096.hdf5\\
H-H1_GWOSC_O2_4KHZ_R1-1176268800-4096.hdf5\\
H-H1_GWOSC_O2_4KHZ_R1-1176702976-4096.hdf5\\
H-H1_GWOSC_O2_4KHZ_R1-1176764416-4096.hdf5\\
H-H1_GWOSC_O2_4KHZ_R1-1177022464-4096.hdf5\\
H-H1_GWOSC_O2_4KHZ_R1-1177067520-4096.hdf5\\
H-H1_GWOSC_O2_4KHZ_R1-1177120768-4096.hdf5\\
H-H1_GWOSC_O2_4KHZ_R1-1177366528-4096.hdf5\\
H-H1_GWOSC_O2_4KHZ_R1-1177382912-4096.hdf5\\
H-H1_GWOSC_O2_4KHZ_R1-1177391104-4096.hdf5\\
H-H1_GWOSC_O2_4KHZ_R1-1177395200-4096.hdf5\\
H-H1_GWOSC_O2_4KHZ_R1-1177432064-4096.hdf5\\
H-H1_GWOSC_O2_4KHZ_R1-1177456640-4096.hdf5\\
H-H1_GWOSC_O2_4KHZ_R1-1177595904-4096.hdf5\\
H-H1_GWOSC_O2_4KHZ_R1-1177616384-4096.hdf5\\
H-H1_GWOSC_O2_4KHZ_R1-1177673728-4096.hdf5\\
H-H1_GWOSC_O2_4KHZ_R1-1177731072-4096.hdf5\\
H-H1_GWOSC_O2_4KHZ_R1-1177792512-4096.hdf5\\
H-H1_GWOSC_O2_4KHZ_R1-1177833472-4096.hdf5\\
H-H1_GWOSC_O2_4KHZ_R1-1177964544-4096.hdf5\\
H-H1_GWOSC_O2_4KHZ_R1-1178267648-4096.hdf5\\
H-H1_GWOSC_O2_4KHZ_R1-1181024256-4096.hdf5\\
H-H1_GWOSC_O2_4KHZ_R1-1181085696-4096.hdf5\\
H-H1_GWOSC_O2_4KHZ_R1-1181323264-4096.hdf5\\
H-H1_GWOSC_O2_4KHZ_R1-1181368320-4096.hdf5\\
H-H1_GWOSC_O2_4KHZ_R1-1181388800-4096.hdf5\\
H-H1_GWOSC_O2_4KHZ_R1-1181454336-4096.hdf5\\
H-H1_GWOSC_O2_4KHZ_R1-1181474816-4096.hdf5\\
H-H1_GWOSC_O2_4KHZ_R1-1181478912-4096.hdf5\\
H-H1_GWOSC_O2_4KHZ_R1-1181519872-4096.hdf5\\
H-H1_GWOSC_O2_4KHZ_R1-1181614080-4096.hdf5\\
H-H1_GWOSC_O2_4KHZ_R1-1181638656-4096.hdf5\\
H-H1_GWOSC_O2_4KHZ_R1-1181642752-4096.hdf5\\
H-H1_GWOSC_O2_4KHZ_R1-1181655040-4096.hdf5\\
H-H1_GWOSC_O2_4KHZ_R1-1181691904-4096.hdf5\\
H-H1_GWOSC_O2_4KHZ_R1-1181908992-4096.hdf5\\
H-H1_GWOSC_O2_4KHZ_R1-1181978624-4096.hdf5\\
H-H1_GWOSC_O2_4KHZ_R1-1181982720-4096.hdf5\\
H-H1_GWOSC_O2_4KHZ_R1-1182105600-4096.hdf5\\
H-H1_GWOSC_O2_4KHZ_R1-1182482432-4096.hdf5\\
H-H1_GWOSC_O2_4KHZ_R1-1182519296-4096.hdf5\\
H-H1_GWOSC_O2_4KHZ_R1-1182601216-4096.hdf5\\
H-H1_GWOSC_O2_4KHZ_R1-1182715904-4096.hdf5\\
H-H1_GWOSC_O2_4KHZ_R1-1182724096-4096.hdf5\\
H-H1_GWOSC_O2_4KHZ_R1-1182822400-4096.hdf5\\
H-H1_GWOSC_O2_4KHZ_R1-1182834688-4096.hdf5\\
H-H1_GWOSC_O2_4KHZ_R1-1182892032-4096.hdf5\\
H-H1_GWOSC_O2_4KHZ_R1-1183145984-4096.hdf5\\
H-H1_GWOSC_O2_4KHZ_R1-1183334400-4096.hdf5\\
H-H1_GWOSC_O2_4KHZ_R1-1183342592-4096.hdf5\\
H-H1_GWOSC_O2_4KHZ_R1-1184030720-4096.hdf5\\
H-H1_GWOSC_O2_4KHZ_R1-1184096256-4096.hdf5\\
H-H1_GWOSC_O2_4KHZ_R1-1184100352-4096.hdf5\\
H-H1_GWOSC_O2_4KHZ_R1-1184149504-4096.hdf5\\
H-H1_GWOSC_O2_4KHZ_R1-1184477184-4096.hdf5\\
H-H1_GWOSC_O2_4KHZ_R1-1184567296-4096.hdf5\\
H-H1_GWOSC_O2_4KHZ_R1-1184612352-4096.hdf5\\
H-H1_GWOSC_O2_4KHZ_R1-1184722944-4096.hdf5\\
H-H1_GWOSC_O2_4KHZ_R1-1184763904-4096.hdf5\\
H-H1_GWOSC_O2_4KHZ_R1-1184854016-4096.hdf5\\
H-H1_GWOSC_O2_4KHZ_R1-1184927744-4096.hdf5\\
H-H1_GWOSC_O2_4KHZ_R1-1185079296-4096.hdf5\\
H-H1_GWOSC_O2_4KHZ_R1-1185095680-4096.hdf5\\
H-H1_GWOSC_O2_4KHZ_R1-1185099776-4096.hdf5\\
H-H1_GWOSC_O2_4KHZ_R1-1185140736-4096.hdf5\\
H-H1_GWOSC_O2_4KHZ_R1-1185161216-4096.hdf5\\
H-H1_GWOSC_O2_4KHZ_R1-1185333248-4096.hdf5\\
H-H1_GWOSC_O2_4KHZ_R1-1185419264-4096.hdf5\\
H-H1_GWOSC_O2_4KHZ_R1-1185579008-4096.hdf5\\
H-H1_GWOSC_O2_4KHZ_R1-1185583104-4096.hdf5\\
H-H1_GWOSC_O2_4KHZ_R1-1185665024-4096.hdf5\\
H-H1_GWOSC_O2_4KHZ_R1-1185914880-4096.hdf5\\
H-H1_GWOSC_O2_4KHZ_R1-1186091008-4096.hdf5\\
H-H1_GWOSC_O2_4KHZ_R1-1186189312-4096.hdf5\\
H-H1_GWOSC_O2_4KHZ_R1-1186291712-4096.hdf5\\
H-H1_GWOSC_O2_4KHZ_R1-1186349056-4096.hdf5\\
H-H1_GWOSC_O2_4KHZ_R1-1186668544-4096.hdf5\\
H-H1_GWOSC_O2_4KHZ_R1-1186951168-4096.hdf5\\
H-H1_GWOSC_O2_4KHZ_R1-1187225600-4096.hdf5\\
H-H1_GWOSC_O2_4KHZ_R1-1187360768-4096.hdf5\\
H-H1_GWOSC_O2_4KHZ_R1-1187516416-4096.hdf5\\
H-H1_GWOSC_O2_4KHZ_R1-1187606528-4096.hdf5\\
H-H1_GWOSC_O2_4KHZ_R1-1187618816-4096.hdf5\\
H-H1_GWOSC_O2_4KHZ_R1-1187631104-4096.hdf5\\
H-H1_GWOSC_O2_4KHZ_R1-1187651584-4096.hdf5\\
H-H1_GWOSC_O2_4KHZ_R1-1187680256-4096.hdf5\\
H-H1_GWOSC_O3a_4KHZ_R1-1238163456-4096.hdf5\\
H-H1_GWOSC_O3a_4KHZ_R1-1238167552-4096.hdf5\\
H-H1_GWOSC_O3a_4KHZ_R1-1238171648-4096.hdf5\\
H-H1_GWOSC_O3a_4KHZ_R1-1238233088-4096.hdf5\\
H-H1_GWOSC_O3a_4KHZ_R1-1238241280-4096.hdf5\\
H-H1_GWOSC_O3a_4KHZ_R1-1238290432-4096.hdf5\\
H-H1_GWOSC_O3a_4KHZ_R1-1238315008-4096.hdf5\\
H-H1_GWOSC_O3a_4KHZ_R1-1238347776-4096.hdf5\\
H-H1_GWOSC_O3a_4KHZ_R1-1238368256-4096.hdf5\\
H-H1_GWOSC_O3a_4KHZ_R1-1238409216-4096.hdf5\\
H-H1_GWOSC_O3a_4KHZ_R1-1238478848-4096.hdf5\\
H-H1_GWOSC_O3a_4KHZ_R1-1238528000-4096.hdf5\\
H-H1_GWOSC_O3a_4KHZ_R1-1238536192-4096.hdf5\\
H-H1_GWOSC_O3a_4KHZ_R1-1238540288-4096.hdf5\\
H-H1_GWOSC_O3a_4KHZ_R1-1238560768-4096.hdf5\\
H-H1_GWOSC_O3a_4KHZ_R1-1238630400-4096.hdf5\\
H-H1_GWOSC_O3a_4KHZ_R1-1238671360-4096.hdf5\\
H-H1_GWOSC_O3a_4KHZ_R1-1238687744-4096.hdf5\\
H-H1_GWOSC_O3a_4KHZ_R1-1238700032-4096.hdf5\\
H-H1_GWOSC_O3a_4KHZ_R1-1238757376-4096.hdf5\\
H-H1_GWOSC_O3a_4KHZ_R1-1238769664-4096.hdf5\\
H-H1_GWOSC_O3a_4KHZ_R1-1238790144-4096.hdf5\\
H-H1_GWOSC_O3a_4KHZ_R1-1238818816-4096.hdf5\\
H-H1_GWOSC_O3a_4KHZ_R1-1238917120-4096.hdf5\\
H-H1_GWOSC_O3a_4KHZ_R1-1238937600-4096.hdf5\\
H-H1_GWOSC_O3a_4KHZ_R1-1238966272-4096.hdf5\\
H-H1_GWOSC_O3a_4KHZ_R1-1238970368-4096.hdf5\\
H-H1_GWOSC_O3a_4KHZ_R1-1238978560-4096.hdf5\\
H-H1_GWOSC_O3a_4KHZ_R1-1238990848-4096.hdf5\\
H-H1_GWOSC_O3a_4KHZ_R1-1238994944-4096.hdf5\\
H-H1_GWOSC_O3a_4KHZ_R1-1239007232-4096.hdf5\\
H-H1_GWOSC_O3a_4KHZ_R1-1239085056-4096.hdf5\\
H-H1_GWOSC_O3a_4KHZ_R1-1239101440-4096.hdf5\\
H-H1_GWOSC_O3a_4KHZ_R1-1239126016-4096.hdf5\\
H-H1_GWOSC_O3a_4KHZ_R1-1239146496-4096.hdf5\\
H-H1_GWOSC_O3a_4KHZ_R1-1239150592-4096.hdf5\\
H-H1_GWOSC_O3a_4KHZ_R1-1239199744-4096.hdf5\\
H-H1_GWOSC_O3a_4KHZ_R1-1239244800-4096.hdf5\\
H-H1_GWOSC_O3a_4KHZ_R1-1239261184-4096.hdf5\\
H-H1_GWOSC_O3a_4KHZ_R1-1239293952-4096.hdf5\\
H-H1_GWOSC_O3a_4KHZ_R1-1239318528-4096.hdf5\\
H-H1_GWOSC_O3a_4KHZ_R1-1239429120-4096.hdf5\\
H-H1_GWOSC_O3a_4KHZ_R1-1239445504-4096.hdf5\\
H-H1_GWOSC_O3a_4KHZ_R1-1239482368-4096.hdf5\\
H-H1_GWOSC_O3a_4KHZ_R1-1239494656-4096.hdf5\\
H-H1_GWOSC_O3a_4KHZ_R1-1239515136-4096.hdf5\\
H-H1_GWOSC_O3a_4KHZ_R1-1239552000-4096.hdf5\\
H-H1_GWOSC_O3a_4KHZ_R1-1239617536-4096.hdf5\\
H-H1_GWOSC_O3a_4KHZ_R1-1239670784-4096.hdf5\\
H-H1_GWOSC_O3a_4KHZ_R1-1239687168-4096.hdf5\\
H-H1_GWOSC_O3a_4KHZ_R1-1239715840-4096.hdf5\\
H-H1_GWOSC_O3a_4KHZ_R1-1239724032-4096.hdf5\\
H-H1_GWOSC_O3a_4KHZ_R1-1239756800-4096.hdf5\\
H-H1_GWOSC_O3a_4KHZ_R1-1239793664-4096.hdf5\\
H-H1_GWOSC_O3a_4KHZ_R1-1239822336-4096.hdf5\\
H-H1_GWOSC_O3a_4KHZ_R1-1239838720-4096.hdf5\\
H-H1_GWOSC_O3a_4KHZ_R1-1239875584-4096.hdf5\\
H-H1_GWOSC_O3a_4KHZ_R1-1240035328-4096.hdf5\\
H-H1_GWOSC_O3a_4KHZ_R1-1240064000-4096.hdf5\\
H-H1_GWOSC_O3a_4KHZ_R1-1240100864-4096.hdf5\\
H-H1_GWOSC_O3a_4KHZ_R1-1240121344-4096.hdf5\\
H-H1_GWOSC_O3a_4KHZ_R1-1240186880-4096.hdf5\\
H-H1_GWOSC_O3a_4KHZ_R1-1240219648-4096.hdf5\\
H-H1_GWOSC_O3a_4KHZ_R1-1240264704-4096.hdf5\\
H-H1_GWOSC_O3a_4KHZ_R1-1240272896-4096.hdf5\\
H-H1_GWOSC_O3a_4KHZ_R1-1240285184-4096.hdf5\\
H-H1_GWOSC_O3a_4KHZ_R1-1240334336-4096.hdf5\\
H-H1_GWOSC_O3a_4KHZ_R1-1240342528-4096.hdf5\\
H-H1_GWOSC_O3a_4KHZ_R1-1240358912-4096.hdf5\\
H-H1_GWOSC_O3a_4KHZ_R1-1240371200-4096.hdf5\\
H-H1_GWOSC_O3a_4KHZ_R1-1240395776-4096.hdf5\\
H-H1_GWOSC_O3a_4KHZ_R1-1240543232-4096.hdf5\\
H-H1_GWOSC_O3a_4KHZ_R1-1240604672-4096.hdf5\\
H-H1_GWOSC_O3a_4KHZ_R1-1240612864-4096.hdf5\\
H-H1_GWOSC_O3a_4KHZ_R1-1240621056-4096.hdf5\\
H-H1_GWOSC_O3a_4KHZ_R1-1240694784-4096.hdf5\\
H-H1_GWOSC_O3a_4KHZ_R1-1240780800-4096.hdf5\\
H-H1_GWOSC_O3a_4KHZ_R1-1240793088-4096.hdf5\\
H-H1_GWOSC_O3a_4KHZ_R1-1240817664-4096.hdf5\\
H-H1_GWOSC_O3a_4KHZ_R1-1240850432-4096.hdf5\\
H-H1_GWOSC_O3a_4KHZ_R1-1240858624-4096.hdf5\\
H-H1_GWOSC_O3a_4KHZ_R1-1240940544-4096.hdf5\\
H-H1_GWOSC_O3a_4KHZ_R1-1240961024-4096.hdf5\\
H-H1_GWOSC_O3a_4KHZ_R1-1241001984-4096.hdf5\\
H-H1_GWOSC_O3a_4KHZ_R1-1241067520-4096.hdf5\\
H-H1_GWOSC_O3a_4KHZ_R1-1241071616-4096.hdf5\\
H-H1_GWOSC_O3a_4KHZ_R1-1241088000-4096.hdf5\\
H-H1_GWOSC_O3a_4KHZ_R1-1241092096-4096.hdf5\\
H-H1_GWOSC_O3a_4KHZ_R1-1241174016-4096.hdf5\\
H-H1_GWOSC_O3a_4KHZ_R1-1241178112-4096.hdf5\\
H-H1_GWOSC_O3a_4KHZ_R1-1241194496-4096.hdf5\\
H-H1_GWOSC_O3a_4KHZ_R1-1241239552-4096.hdf5\\
H-H1_GWOSC_O3a_4KHZ_R1-1241300992-4096.hdf5\\
H-H1_GWOSC_O3a_4KHZ_R1-1241309184-4096.hdf5\\
H-H1_GWOSC_O3a_4KHZ_R1-1241362432-4096.hdf5\\
H-H1_GWOSC_O3a_4KHZ_R1-1241370624-4096.hdf5\\
H-H1_GWOSC_O3a_4KHZ_R1-1241374720-4096.hdf5\\
H-H1_GWOSC_O3a_4KHZ_R1-1241378816-4096.hdf5\\
H-H1_GWOSC_O3a_4KHZ_R1-1241391104-4096.hdf5\\
H-H1_GWOSC_O3a_4KHZ_R1-1241399296-4096.hdf5\\
H-H1_GWOSC_O3a_4KHZ_R1-1241415680-4096.hdf5\\
H-H1_GWOSC_O3a_4KHZ_R1-1241468928-4096.hdf5\\
H-H1_GWOSC_O3a_4KHZ_R1-1241686016-4096.hdf5\\
H-H1_GWOSC_O3a_4KHZ_R1-1241735168-4096.hdf5\\
H-H1_GWOSC_O3a_4KHZ_R1-1241755648-4096.hdf5\\
H-H1_GWOSC_O3a_4KHZ_R1-1241808896-4096.hdf5\\
H-H1_GWOSC_O3a_4KHZ_R1-1241812992-4096.hdf5\\
H-H1_GWOSC_O3a_4KHZ_R1-1241817088-4096.hdf5\\
H-H1_GWOSC_O3a_4KHZ_R1-1241829376-4096.hdf5\\
H-H1_GWOSC_O3a_4KHZ_R1-1241931776-4096.hdf5\\
H-H1_GWOSC_O3a_4KHZ_R1-1242103808-4096.hdf5\\
H-H1_GWOSC_O3a_4KHZ_R1-1242116096-4096.hdf5\\
H-H1_GWOSC_O3a_4KHZ_R1-1242120192-4096.hdf5\\
H-H1_GWOSC_O3a_4KHZ_R1-1242148864-4096.hdf5\\
H-H1_GWOSC_O3a_4KHZ_R1-1242177536-4096.hdf5\\
H-H1_GWOSC_O3a_4KHZ_R1-1242181632-4096.hdf5\\
H-H1_GWOSC_O3a_4KHZ_R1-1242185728-4096.hdf5\\
H-H1_GWOSC_O3a_4KHZ_R1-1242300416-4096.hdf5\\
H-H1_GWOSC_O3a_4KHZ_R1-1242533888-4096.hdf5\\
H-H1_GWOSC_O3a_4KHZ_R1-1242558464-4096.hdf5\\
H-H1_GWOSC_O3a_4KHZ_R1-1242566656-4096.hdf5\\
H-H1_GWOSC_O3a_4KHZ_R1-1242591232-4096.hdf5\\
H-H1_GWOSC_O3a_4KHZ_R1-1242628096-4096.hdf5\\
H-H1_GWOSC_O3a_4KHZ_R1-1242673152-4096.hdf5\\
H-H1_GWOSC_O3a_4KHZ_R1-1242681344-4096.hdf5\\
H-H1_GWOSC_O3a_4KHZ_R1-1242923008-4096.hdf5\\
H-H1_GWOSC_O3a_4KHZ_R1-1242931200-4096.hdf5\\
H-H1_GWOSC_O3a_4KHZ_R1-1242939392-4096.hdf5\\
H-H1_GWOSC_O3a_4KHZ_R1-1242943488-4096.hdf5\\
H-H1_GWOSC_O3a_4KHZ_R1-1242963968-4096.hdf5\\
H-H1_GWOSC_O3a_4KHZ_R1-1242996736-4096.hdf5\\
H-H1_GWOSC_O3a_4KHZ_R1-1243049984-4096.hdf5\\
H-H1_GWOSC_O3a_4KHZ_R1-1243115520-4096.hdf5\\
H-H1_GWOSC_O3a_4KHZ_R1-1243213824-4096.hdf5\\
H-H1_GWOSC_O3a_4KHZ_R1-1243250688-4096.hdf5\\
H-H1_GWOSC_O3a_4KHZ_R1-1243275264-4096.hdf5\\
H-H1_GWOSC_O3a_4KHZ_R1-1243328512-4096.hdf5\\
H-H1_GWOSC_O3a_4KHZ_R1-1243389952-4096.hdf5\\
H-H1_GWOSC_O3a_4KHZ_R1-1243734016-4096.hdf5\\
H-H1_GWOSC_O3a_4KHZ_R1-1243754496-4096.hdf5\\
H-H1_GWOSC_O3a_4KHZ_R1-1243815936-4096.hdf5\\
H-H1_GWOSC_O3a_4KHZ_R1-1243828224-4096.hdf5\\
H-H1_GWOSC_O3a_4KHZ_R1-1243840512-4096.hdf5\\
H-H1_GWOSC_O3a_4KHZ_R1-1243852800-4096.hdf5\\
H-H1_GWOSC_O3a_4KHZ_R1-1243885568-4096.hdf5\\
H-H1_GWOSC_O3a_4KHZ_R1-1243910144-4096.hdf5\\
H-H1_GWOSC_O3a_4KHZ_R1-1243959296-4096.hdf5\\
H-H1_GWOSC_O3a_4KHZ_R1-1243963392-4096.hdf5\\
H-H1_GWOSC_O3a_4KHZ_R1-1243979776-4096.hdf5\\
H-H1_GWOSC_O3a_4KHZ_R1-1243987968-4096.hdf5\\
H-H1_GWOSC_O3a_4KHZ_R1-1244082176-4096.hdf5\\
H-H1_GWOSC_O3a_4KHZ_R1-1244250112-4096.hdf5\\
H-H1_GWOSC_O3a_4KHZ_R1-1244323840-4096.hdf5\\
H-H1_GWOSC_O3a_4KHZ_R1-1244327936-4096.hdf5\\
H-H1_GWOSC_O3a_4KHZ_R1-1244364800-4096.hdf5\\
H-H1_GWOSC_O3a_4KHZ_R1-1244397568-4096.hdf5\\
H-H1_GWOSC_O3a_4KHZ_R1-1244418048-4096.hdf5\\
H-H1_GWOSC_O3a_4KHZ_R1-1244450816-4096.hdf5\\
H-H1_GWOSC_O3a_4KHZ_R1-1244483584-4096.hdf5\\
H-H1_GWOSC_O3a_4KHZ_R1-1244495872-4096.hdf5\\
H-H1_GWOSC_O3a_4KHZ_R1-1244520448-4096.hdf5\\
H-H1_GWOSC_O3a_4KHZ_R1-1244532736-4096.hdf5\\
H-H1_GWOSC_O3a_4KHZ_R1-1244536832-4096.hdf5\\
H-H1_GWOSC_O3a_4KHZ_R1-1244565504-4096.hdf5\\
H-H1_GWOSC_O3a_4KHZ_R1-1244573696-4096.hdf5\\
H-H1_GWOSC_O3a_4KHZ_R1-1244667904-4096.hdf5\\
H-H1_GWOSC_O3a_4KHZ_R1-1244692480-4096.hdf5\\
H-H1_GWOSC_O3a_4KHZ_R1-1244696576-4096.hdf5\\
H-H1_GWOSC_O3a_4KHZ_R1-1244700672-4096.hdf5\\
H-H1_GWOSC_O3a_4KHZ_R1-1244758016-4096.hdf5\\
H-H1_GWOSC_O3a_4KHZ_R1-1244786688-4096.hdf5\\
H-H1_GWOSC_O3a_4KHZ_R1-1244807168-4096.hdf5\\
H-H1_GWOSC_O3a_4KHZ_R1-1244864512-4096.hdf5\\
H-H1_GWOSC_O3a_4KHZ_R1-1244934144-4096.hdf5\\
H-H1_GWOSC_O3a_4KHZ_R1-1244971008-4096.hdf5\\
H-H1_GWOSC_O3a_4KHZ_R1-1244975104-4096.hdf5\\
H-H1_GWOSC_O3a_4KHZ_R1-1244999680-4096.hdf5\\
H-H1_GWOSC_O3a_4KHZ_R1-1245007872-4096.hdf5\\
H-H1_GWOSC_O3a_4KHZ_R1-1245089792-4096.hdf5\\
H-H1_GWOSC_O3a_4KHZ_R1-1245106176-4096.hdf5\\
H-H1_GWOSC_O3a_4KHZ_R1-1245122560-4096.hdf5\\
H-H1_GWOSC_O3a_4KHZ_R1-1245155328-4096.hdf5\\
H-H1_GWOSC_O3a_4KHZ_R1-1245237248-4096.hdf5\\
H-H1_GWOSC_O3a_4KHZ_R1-1245306880-4096.hdf5\\
H-H1_GWOSC_O3a_4KHZ_R1-1245630464-4096.hdf5\\
H-H1_GWOSC_O3a_4KHZ_R1-1245646848-4096.hdf5\\
H-H1_GWOSC_O3a_4KHZ_R1-1245650944-4096.hdf5\\
H-H1_GWOSC_O3a_4KHZ_R1-1245663232-4096.hdf5\\
H-H1_GWOSC_O3a_4KHZ_R1-1245712384-4096.hdf5\\
H-H1_GWOSC_O3a_4KHZ_R1-1245736960-4096.hdf5\\
H-H1_GWOSC_O3a_4KHZ_R1-1245757440-4096.hdf5\\
H-H1_GWOSC_O3a_4KHZ_R1-1245777920-4096.hdf5\\
H-H1_GWOSC_O3a_4KHZ_R1-1245802496-4096.hdf5\\
H-H1_GWOSC_O3a_4KHZ_R1-1245843456-4096.hdf5\\
H-H1_GWOSC_O3a_4KHZ_R1-1246044160-4096.hdf5\\
H-H1_GWOSC_O3a_4KHZ_R1-1246081024-4096.hdf5\\
H-H1_GWOSC_O3a_4KHZ_R1-1246154752-4096.hdf5\\
H-H1_GWOSC_O3a_4KHZ_R1-1246167040-4096.hdf5\\
H-H1_GWOSC_O3a_4KHZ_R1-1246208000-4096.hdf5\\
H-H1_GWOSC_O3a_4KHZ_R1-1246236672-4096.hdf5\\
H-H1_GWOSC_O3a_4KHZ_R1-1246261248-4096.hdf5\\
H-H1_GWOSC_O3a_4KHZ_R1-1246306304-4096.hdf5\\
H-H1_GWOSC_O3a_4KHZ_R1-1246363648-4096.hdf5\\
H-H1_GWOSC_O3a_4KHZ_R1-1246375936-4096.hdf5\\
H-H1_GWOSC_O3a_4KHZ_R1-1246449664-4096.hdf5\\
H-H1_GWOSC_O3a_4KHZ_R1-1246560256-4096.hdf5\\
H-H1_GWOSC_O3a_4KHZ_R1-1246679040-4096.hdf5\\
H-H1_GWOSC_O3a_4KHZ_R1-1246818304-4096.hdf5\\
H-H1_GWOSC_O3a_4KHZ_R1-1246863360-4096.hdf5\\
H-H1_GWOSC_O3a_4KHZ_R1-1246912512-4096.hdf5\\
H-H1_GWOSC_O3a_4KHZ_R1-1246924800-4096.hdf5\\
H-H1_GWOSC_O3a_4KHZ_R1-1246932992-4096.hdf5\\
H-H1_GWOSC_O3a_4KHZ_R1-1247039488-4096.hdf5\\
H-H1_GWOSC_O3a_4KHZ_R1-1247150080-4096.hdf5\\
H-H1_GWOSC_O3a_4KHZ_R1-1247240192-4096.hdf5\\
H-H1_GWOSC_O3a_4KHZ_R1-1247293440-4096.hdf5\\
H-H1_GWOSC_O3a_4KHZ_R1-1247358976-4096.hdf5\\
H-H1_GWOSC_O3a_4KHZ_R1-1247387648-4096.hdf5\\
H-H1_GWOSC_O3a_4KHZ_R1-1247399936-4096.hdf5\\
H-H1_GWOSC_O3a_4KHZ_R1-1247416320-4096.hdf5\\
H-H1_GWOSC_O3a_4KHZ_R1-1247440896-4096.hdf5\\
H-H1_GWOSC_O3a_4KHZ_R1-1247490048-4096.hdf5\\
H-H1_GWOSC_O3a_4KHZ_R1-1247514624-4096.hdf5\\
H-H1_GWOSC_O3a_4KHZ_R1-1247539200-4096.hdf5\\
H-H1_GWOSC_O3a_4KHZ_R1-1247555584-4096.hdf5\\
H-H1_GWOSC_O3a_4KHZ_R1-1247612928-4096.hdf5\\
H-H1_GWOSC_O3a_4KHZ_R1-1247657984-4096.hdf5\\
H-H1_GWOSC_O3a_4KHZ_R1-1247756288-4096.hdf5\\
H-H1_GWOSC_O3a_4KHZ_R1-1247866880-4096.hdf5\\
H-H1_GWOSC_O3a_4KHZ_R1-1247903744-4096.hdf5\\
H-H1_GWOSC_O3a_4KHZ_R1-1247907840-4096.hdf5\\
H-H1_GWOSC_O3a_4KHZ_R1-1247920128-4096.hdf5\\
H-H1_GWOSC_O3a_4KHZ_R1-1247961088-4096.hdf5\\
H-H1_GWOSC_O3a_4KHZ_R1-1248108544-4096.hdf5\\
H-H1_GWOSC_O3a_4KHZ_R1-1248129024-4096.hdf5\\
H-H1_GWOSC_O3a_4KHZ_R1-1248174080-4096.hdf5\\
H-H1_GWOSC_O3a_4KHZ_R1-1248198656-4096.hdf5\\
H-H1_GWOSC_O3a_4KHZ_R1-1248256000-4096.hdf5\\
H-H1_GWOSC_O3a_4KHZ_R1-1248301056-4096.hdf5\\
H-H1_GWOSC_O3a_4KHZ_R1-1248432128-4096.hdf5\\
H-H1_GWOSC_O3a_4KHZ_R1-1248460800-4096.hdf5\\
H-H1_GWOSC_O3a_4KHZ_R1-1248473088-4096.hdf5\\
H-H1_GWOSC_O3a_4KHZ_R1-1248505856-4096.hdf5\\
H-H1_GWOSC_O3a_4KHZ_R1-1248681984-4096.hdf5\\
H-H1_GWOSC_O3a_4KHZ_R1-1248714752-4096.hdf5\\
H-H1_GWOSC_O3a_4KHZ_R1-1248735232-4096.hdf5\\
H-H1_GWOSC_O3a_4KHZ_R1-1248796672-4096.hdf5\\
H-H1_GWOSC_O3a_4KHZ_R1-1248874496-4096.hdf5\\
H-H1_GWOSC_O3a_4KHZ_R1-1248911360-4096.hdf5\\
H-H1_GWOSC_O3a_4KHZ_R1-1248976896-4096.hdf5\\
H-H1_GWOSC_O3a_4KHZ_R1-1248997376-4096.hdf5\\
H-H1_GWOSC_O3a_4KHZ_R1-1249193984-4096.hdf5\\
H-H1_GWOSC_O3a_4KHZ_R1-1249275904-4096.hdf5\\
H-H1_GWOSC_O3a_4KHZ_R1-1249316864-4096.hdf5\\
H-H1_GWOSC_O3a_4KHZ_R1-1249320960-4096.hdf5\\
H-H1_GWOSC_O3a_4KHZ_R1-1249366016-4096.hdf5\\
H-H1_GWOSC_O3a_4KHZ_R1-1249411072-4096.hdf5\\
H-H1_GWOSC_O3a_4KHZ_R1-1249460224-4096.hdf5\\
H-H1_GWOSC_O3a_4KHZ_R1-1249464320-4096.hdf5\\
H-H1_GWOSC_O3a_4KHZ_R1-1249542144-4096.hdf5\\
H-H1_GWOSC_O3a_4KHZ_R1-1249660928-4096.hdf5\\
H-H1_GWOSC_O3a_4KHZ_R1-1249771520-4096.hdf5\\
H-H1_GWOSC_O3a_4KHZ_R1-1249832960-4096.hdf5\\
H-H1_GWOSC_O3a_4KHZ_R1-1249849344-4096.hdf5\\
H-H1_GWOSC_O3a_4KHZ_R1-1250017280-4096.hdf5\\
H-H1_GWOSC_O3a_4KHZ_R1-1250136064-4096.hdf5\\
H-H1_GWOSC_O3a_4KHZ_R1-1250193408-4096.hdf5\\
H-H1_GWOSC_O3a_4KHZ_R1-1250226176-4096.hdf5\\
H-H1_GWOSC_O3a_4KHZ_R1-1250263040-4096.hdf5\\
H-H1_GWOSC_O3a_4KHZ_R1-1250295808-4096.hdf5\\
H-H1_GWOSC_O3a_4KHZ_R1-1250299904-4096.hdf5\\
H-H1_GWOSC_O3a_4KHZ_R1-1250410496-4096.hdf5\\
H-H1_GWOSC_O3a_4KHZ_R1-1250537472-4096.hdf5\\
H-H1_GWOSC_O3a_4KHZ_R1-1250639872-4096.hdf5\\
H-H1_GWOSC_O3a_4KHZ_R1-1250672640-4096.hdf5\\
H-H1_GWOSC_O3a_4KHZ_R1-1250709504-4096.hdf5\\
H-H1_GWOSC_O3a_4KHZ_R1-1250742272-4096.hdf5\\
H-H1_GWOSC_O3a_4KHZ_R1-1250795520-4096.hdf5\\
H-H1_GWOSC_O3a_4KHZ_R1-1250848768-4096.hdf5\\
H-H1_GWOSC_O3a_4KHZ_R1-1250914304-4096.hdf5\\
H-H1_GWOSC_O3a_4KHZ_R1-1250979840-4096.hdf5\\
H-H1_GWOSC_O3a_4KHZ_R1-1251168256-4096.hdf5\\
H-H1_GWOSC_O3a_4KHZ_R1-1251213312-4096.hdf5\\
H-H1_GWOSC_O3a_4KHZ_R1-1251270656-4096.hdf5\\
H-H1_GWOSC_O3a_4KHZ_R1-1251278848-4096.hdf5\\
H-H1_GWOSC_O3a_4KHZ_R1-1251323904-4096.hdf5\\
H-H1_GWOSC_O3a_4KHZ_R1-1251381248-4096.hdf5\\
H-H1_GWOSC_O3a_4KHZ_R1-1251397632-4096.hdf5\\
H-H1_GWOSC_O3a_4KHZ_R1-1251418112-4096.hdf5\\
H-H1_GWOSC_O3a_4KHZ_R1-1251442688-4096.hdf5\\
H-H1_GWOSC_O3a_4KHZ_R1-1251475456-4096.hdf5\\
H-H1_GWOSC_O3a_4KHZ_R1-1251520512-4096.hdf5\\
H-H1_GWOSC_O3a_4KHZ_R1-1251553280-4096.hdf5\\
H-H1_GWOSC_O3a_4KHZ_R1-1251581952-4096.hdf5\\
H-H1_GWOSC_O3a_4KHZ_R1-1251639296-4096.hdf5\\
H-H1_GWOSC_O3a_4KHZ_R1-1251672064-4096.hdf5\\
H-H1_GWOSC_O3a_4KHZ_R1-1251737600-4096.hdf5\\
H-H1_GWOSC_O3a_4KHZ_R1-1251762176-4096.hdf5\\
H-H1_GWOSC_O3a_4KHZ_R1-1251811328-4096.hdf5\\
H-H1_GWOSC_O3a_4KHZ_R1-1251856384-4096.hdf5\\
H-H1_GWOSC_O3a_4KHZ_R1-1251917824-4096.hdf5\\
H-H1_GWOSC_O3a_4KHZ_R1-1251971072-4096.hdf5\\
H-H1_GWOSC_O3a_4KHZ_R1-1252044800-4096.hdf5\\
H-H1_GWOSC_O3a_4KHZ_R1-1252057088-4096.hdf5\\
H-H1_GWOSC_O3a_4KHZ_R1-1252147200-4096.hdf5\\
H-H1_GWOSC_O3a_4KHZ_R1-1252192256-4096.hdf5\\
H-H1_GWOSC_O3a_4KHZ_R1-1252216832-4096.hdf5\\
H-H1_GWOSC_O3a_4KHZ_R1-1252257792-4096.hdf5\\
H-H1_GWOSC_O3a_4KHZ_R1-1252298752-4096.hdf5\\
H-H1_GWOSC_O3a_4KHZ_R1-1252450304-4096.hdf5\\
H-H1_GWOSC_O3a_4KHZ_R1-1252454400-4096.hdf5\\
H-H1_GWOSC_O3a_4KHZ_R1-1252483072-4096.hdf5\\
H-H1_GWOSC_O3a_4KHZ_R1-1252564992-4096.hdf5\\
H-H1_GWOSC_O3a_4KHZ_R1-1252618240-4096.hdf5\\
H-H1_GWOSC_O3a_4KHZ_R1-1252667392-4096.hdf5\\
H-H1_GWOSC_O3a_4KHZ_R1-1252708352-4096.hdf5\\
H-H1_GWOSC_O3a_4KHZ_R1-1252720640-4096.hdf5\\
H-H1_GWOSC_O3a_4KHZ_R1-1252741120-4096.hdf5\\
H-H1_GWOSC_O3a_4KHZ_R1-1252786176-4096.hdf5\\
H-H1_GWOSC_O3a_4KHZ_R1-1252806656-4096.hdf5\\
H-H1_GWOSC_O3a_4KHZ_R1-1252818944-4096.hdf5\\
H-H1_GWOSC_O3a_4KHZ_R1-1252831232-4096.hdf5\\
H-H1_GWOSC_O3a_4KHZ_R1-1252884480-4096.hdf5\\
H-H1_GWOSC_O3a_4KHZ_R1-1252970496-4096.hdf5\\
H-H1_GWOSC_O3a_4KHZ_R1-1253036032-4096.hdf5\\
H-H1_GWOSC_O3a_4KHZ_R1-1253052416-4096.hdf5\\
H-H1_GWOSC_O3a_4KHZ_R1-1253085184-4096.hdf5\\
H-H1_GWOSC_O3a_4KHZ_R1-1253191680-4096.hdf5\\
H-H1_GWOSC_O3a_4KHZ_R1-1253265408-4096.hdf5\\
H-H1_GWOSC_O3a_4KHZ_R1-1253302272-4096.hdf5\\
H-H1_GWOSC_O3a_4KHZ_R1-1253339136-4096.hdf5\\
H-H1_GWOSC_O3a_4KHZ_R1-1253457920-4096.hdf5\\
H-H1_GWOSC_O3a_4KHZ_R1-1253462016-4096.hdf5\\
H-H1_GWOSC_O3a_4KHZ_R1-1253507072-4096.hdf5\\
H-H1_GWOSC_O3a_4KHZ_R1-1253564416-4096.hdf5\\
H-H1_GWOSC_O3a_4KHZ_R1-1253597184-4096.hdf5\\
H-H1_GWOSC_O3a_4KHZ_R1-1253715968-4096.hdf5\\
H-H1_GWOSC_O3a_4KHZ_R1-1253830656-4096.hdf5\\
H-H1_GWOSC_O3a_4KHZ_R1-1253834752-4096.hdf5\\
H-H1_GWOSC_O3a_4KHZ_R1-1253838848-4096.hdf5\\
H-H1_GWOSC_O3a_4KHZ_R1-1253851136-4096.hdf5\\
H-H1_GWOSC_O3a_4KHZ_R1-1253875712-4096.hdf5\\
